# Supplementary material for: Corrigendum: Corticosteroids for Treating Sepsis in Adult Patients: A Systematic Review and Meta-Analysis
Source: Front Immunol. 2021 Nov 5;12:771779. doi: 10.3389/fimmu.2021.771779 (PMC8603401; doi:10.3389/fimmu.2021.771779)
Supplement: Supplementary file 1 [file DataSheet_1.zip]

Archive with 8 entries (6 files):
- The correct supllemental figures/
- The correct supllemental figures/The correct figures/
- The correct supllemental figures/The correct figures/Supplemental Figure 40.tif
- The correct supllemental figures/The correct figures/Supplemental Figure 41.tif
- The correct supllemental figures/The correct figures/Supplemental Figure 43.tif
- The correct supllemental figures/The correct figures/Supplemental Figure 44.tif
- The correct supllemental figures/The correct figures/Supplemental Figure 45.tif
- The correct supllemental figures/The correct figures/Supplemental Figure 46.tif
